# Supplementary material for: Global MicroRNA Expression Profiling of Mouse Livers following Ischemia-Reperfusion Injury at Different Stages
Source: PLoS One. 2016 Feb 9;11(2):e0148677. doi: 10.1371/journal.pone.0148677 (PMC4747576; doi:10.1371/journal.pone.0148677)
Supplement: S3 Table — (XLS) [file pone.0148677.s005.xls]

## Sheet: WI.vs.Sham.DEmiRNAs
miRNA	tmm.sh	tmm.wi	log2(FC)	PValue
mmu-miR-10b-5p	463.13	701.133	0.598241	1.51e-48
mmu-miR-1247-5p	19.6969	31.0381	0.655316	0.00132213
mmu-miR-1249-3p	6.31311	13.1552	1.05586	0.00160556
mmu-miR-133a-3p	6.81816	23.6383	1.78942	1.87e-10
mmu-miR-149-5p	29.5454	12.1275	-1.28267	2e-08
mmu-miR-184-3p	14.8989	8.22202	-0.855423	0.00351764
mmu-miR-185-3p	3.03029	0.822202	-1.84645	0.0212708
mmu-miR-1895	0	1.2333	5.47689	0.03125
mmu-miR-190a-5p	4.04039	8.01647	0.983482	0.0198343
mmu-miR-1948-5p	19.6969	30.8326	0.645738	0.00132213
mmu-miR-195a-5p	199.242	132.375	-0.589791	1.42e-14
mmu-miR-212-3p	9.09088	4.93321	-0.87812	0.0273401
mmu-miR-212-5p	11.8686	7.39982	-0.67952	0.0375295
mmu-miR-219a-1-3p	5.30301	2.26106	-1.21954	0.035082
mmu-miR-27a-5p	6.06059	13.7719	1.18043	0.000374022
mmu-miR-3076-3p	0	1.84996	6.05101	0.0078125
mmu-miR-33-3p	1.76767	4.72766	1.40496	0.0241195
mmu-miR-33-5p	5.30301	12.5386	1.23706	0.000451517
mmu-miR-34c-5p	5.05049	9.04423	0.837016	0.0429565
mmu-miR-365-2-5p	1.0101	3.49436	1.76228	0.0266037
mmu-miR-375-3p	11.3636	17.6774	0.6362	0.021703
mmu-miR-455-3p	21.7171	71.3261	1.71429	2.04e-27
mmu-miR-505-3p	3.03029	1.02775	-1.53416	0.0490417
mmu-miR-5100	1.76767	15.4163	3.10425	1.38e-12
mmu-miR-6236	75.2523	46.0433	-0.708399	2.64e-08
mmu-miR-6238	23.2323	12.7441	-0.86485	0.000287109
mmu-miR-7085-3p	0	1.2333	5.47689	0.03125
mmu-miR-92b-3p	6.81816	15.0052	1.13475	0.000354534

## Sheet: IR.vs.WI.DEmiRNAs
miRNA	tmm.wi	tmm.ir	log2(FC)	PValue
mmu-let-7e-3p	6.98872	3.39957	-1.03345	0.0258961
mmu-miR-101a-3p	4666.62	3088.9	-0.59528	2.03e-303
mmu-miR-101b-5p	1.84996	0.261505	-2.69425	0.0390625
mmu-miR-101c	35.7658	18.5669	-0.944777	1.86e-06
mmu-miR-106b-3p	35.7658	56.4851	0.658864	8.31e-06
mmu-miR-1195	2.46661	34.7802	3.80213	1.15e-33
mmu-miR-1247-3p	8.22202	1.30753	-2.62629	2.83e-06
mmu-miR-1247-5p	31.0381	13.8598	-1.16148	1.54e-07
mmu-miR-125a-3p	5.54987	1.83054	-1.58515	0.00700037
mmu-miR-127-3p	142.241	237.708	0.740736	2.31e-24
mmu-miR-132-3p	24.8716	74.0059	1.57203	7.71e-26
mmu-miR-133a-3p	23.6383	73.2214	1.62995	1.1e-26
mmu-miR-144-5p	130.114	196.129	0.591923	3.95e-14
mmu-miR-148a-5p	721.277	470.448	-0.616489	1.71e-51
mmu-miR-149-5p	12.1275	29.5501	1.28287	1.34e-08
mmu-miR-16-1-3p	16.8551	6.79913	-1.30614	3.28e-05
mmu-miR-18a-5p	8.83868	14.1213	0.674216	0.03336
mmu-miR-1948-3p	107.503	463.91	2.10917	3.57e-230
mmu-miR-1948-5p	30.8326	114.016	1.88573	9.2e-50
mmu-miR-1960	0.616652	4.44559	2.79336	0.000221252
mmu-miR-1981-3p	28.5715	18.3054	-0.641499	0.00252209
mmu-miR-200c-3p	3.69991	8.36816	1.1712	0.00660045
mmu-miR-204-5p	0.205551	3.13806	3.75647	0.00183106
mmu-miR-212-3p	4.93321	17.2593	1.80079	2.92e-08
mmu-miR-2137	4.52211	291.578	6.00173	0
mmu-miR-215-3p	0.205551	1.83054	2.9882	0.0390625
mmu-miR-215-5p	57.1431	117.416	1.0386	1.6e-21
mmu-miR-218-5p	3.08326	0.261505	-3.42235	0.000976563
mmu-miR-219a-1-3p	2.26106	7.58365	1.73312	0.000430857
mmu-miR-223-3p	108.531	235.878	1.11973	3.64e-47
mmu-miR-223-5p	11.3053	5.75311	-0.971053	0.0105821
mmu-miR-26b-3p	25.6938	15.9518	-0.686716	0.00228236
mmu-miR-27a-5p	13.7719	5.2301	-1.39191	0.000107148
mmu-miR-29b-1-5p	3.08326	0.784515	-1.93602	0.0308838
mmu-miR-29b-3p	108.12	63.5457	-0.766492	2.51e-12
mmu-miR-300-3p	6.78317	12.8137	0.91479	0.00803671
mmu-miR-3068-3p	45.6322	72.9599	0.67671	2.17e-07
mmu-miR-30b-3p	11.9219	4.9686	-1.25786	0.000642807
mmu-miR-30c-1-3p	52.621	24.5815	-1.09717	6.98e-11
mmu-miR-30d-3p	94.9644	51.255	-0.889321	1.06e-13
mmu-miR-3107-5p	3567.12	6828.68	0.93684	0
mmu-miR-32-5p	34.738	14.6443	-1.24454	5.48e-09
mmu-miR-33-5p	12.5386	4.70709	-1.40798	0.000120629
mmu-miR-3470a	18.294	46.5479	1.34597	1.51e-13
mmu-miR-3470b	43.3712	97.8029	1.17261	5.56e-22
mmu-miR-3473a	0.616652	3.92258	2.61403	0.00131226
mmu-miR-3473b	0.205551	2.61505	3.49606	0.00634766
mmu-miR-34a-5p	43.9878	29.2886	-0.586293	0.000498627
mmu-miR-3535	12.333	37.6567	1.60812	4.11e-14
mmu-miR-365-2-5p	3.49436	1.04602	-1.7128	0.0413895
mmu-miR-375-3p	17.6774	9.41418	-0.906938	0.00171053
mmu-miR-376b-3p	0.205551	2.87656	3.63213	0.00341797
mmu-miR-379-3p	0.616652	2.35355	1.88405	0.0385742
mmu-miR-381-3p	5.54987	12.8137	1.20294	0.00053878
mmu-miR-3963	6.37207	12.5522	0.974915	0.00486815
mmu-miR-409-3p	4.31656	8.10666	0.904751	0.0364834
mmu-miR-410-3p	3.49436	7.58365	1.1115	0.0186238
mmu-miR-411-5p	49.9488	94.4033	0.917997	1.34e-14
mmu-miR-434-3p	13.3608	24.0585	0.84716	0.000314568
mmu-miR-450a-5p	40.9046	26.412	-0.630511	0.000357619
mmu-miR-451a	959.099	1837.86	0.938253	3.05e-275
mmu-miR-455-3p	71.3261	28.7656	-1.30923	1.71e-18
mmu-miR-467d-5p	0.616652	2.87656	2.17038	0.0129395
mmu-miR-486-5p	3585.21	6863.2	0.936817	0
mmu-miR-503-3p	2.26106	7.06064	1.63043	0.00106502
mmu-miR-5099	359.508	765.164	1.08968	1.21e-149
mmu-miR-5100	15.4163	48.6399	1.65585	1.03e-18
mmu-miR-5121	4.11101	27.981	2.75831	3.8e-20
mmu-miR-5126	41.3157	143.305	1.79361	2.66e-58
mmu-miR-541-5p	22.6106	57.7926	1.35277	1.67e-16
mmu-miR-582-3p	4.11101	8.36816	1.02031	0.0175332
mmu-miR-592-5p	0.822202	6.27612	2.88928	1.52e-05
mmu-miR-6236	46.0433	111.14	1.27078	8.07e-28
mmu-miR-6240	568.964	3691.67	2.6978	0
mmu-miR-6538	55.7042	95.7109	0.780585	1.55e-11
mmu-miR-690	28.7771	59.1001	1.0375	1.91e-11
mmu-miR-696	0.616652	4.44559	2.79336	0.000221252
mmu-miR-709	0.822202	7.32214	3.11074	7.66e-07
mmu-miR-712-5p	5.96097	19.8744	1.73243	5.49e-09
mmu-miR-714	7.60537	17.2593	1.17924	7.81e-05
mmu-miR-802-3p	316.137	164.487	-0.942457	1.98e-46
mmu-miR-802-5p	944.711	461.818	-1.0325	5.51e-163
mmu-miR-8094	0.616652	3.39957	2.40919	0.00418091
mmu-miR-9-5p	0.822202	7.58365	3.16117	4.18e-07

## Sheet: IR.vs.Sham.DEmiRNAs
miRNA	tmm.sh	tmm.ir	log2(FC)	PValue
mmu-let-7e-3p	6.81816	3.39957	-0.997246	0.0384773
mmu-miR-101b-5p	2.0202	0.261505	-2.80522	0.0390625
mmu-miR-10b-5p	463.13	941.941	1.02417	6.48e-149
mmu-miR-1195	3.53534	34.7802	3.28663	9.45e-27
mmu-miR-1247-3p	6.06059	1.30753	-2.18523	0.000546113
mmu-miR-125a-3p	6.56564	1.83054	-1.82462	0.00131873
mmu-miR-127-3p	156.06	237.708	0.606987	4.18e-16
mmu-miR-128-1-5p	2.27272	0.261505	-2.97263	0.0214844
mmu-miR-132-3p	28.2827	74.0059	1.38671	1.4e-19
mmu-miR-133a-3p	6.81816	73.2214	3.41866	5.3e-56
mmu-miR-144-3p	79.7977	123.169	0.626014	1.93e-09
mmu-miR-144-5p	128.787	196.129	0.606686	1.67e-13
mmu-miR-16-1-3p	14.3939	6.79913	-1.07845	0.00193144
mmu-miR-181d-5p	35.3534	55.9621	0.662117	2.49e-05
mmu-miR-1895	0	2.61505	6.36497	0.00195312
mmu-miR-18a-5p	9.09088	14.1213	0.633568	0.0445975
mmu-miR-1948-3p	105.808	463.91	2.13206	5.86e-208
mmu-miR-1948-5p	19.6969	114.016	2.53125	2.59e-64
mmu-miR-1960	0.252524	4.44559	3.97554	0.000144958
mmu-miR-1964-3p	5.05049	2.09204	-1.25868	0.0356981
mmu-miR-1a-3p	0	1.56903	5.63962	0.03125
mmu-miR-200c-3p	3.78787	8.36816	1.13687	0.0186238
mmu-miR-204-5p	0.505049	3.13806	2.56112	0.0129395
mmu-miR-212-3p	9.09088	17.2593	0.922479	0.00199281
mmu-miR-2137	4.54544	291.578	5.99332	4.4501388738594e-311
mmu-miR-215-5p	55.0503	117.416	1.09236	3.01e-21
mmu-miR-21a-3p	186.363	292.363	0.649553	1.08e-21
mmu-miR-223-3p	109.848	235.878	1.1023	1.5e-41
mmu-miR-23b-3p	839.139	1515.94	0.853211	6.09e-174
mmu-miR-26a-2-3p	5.30301	2.35355	-1.16113	0.0427739
mmu-miR-299a-3p	0	1.56903	5.63962	0.03125
mmu-miR-29b-1-5p	3.28282	0.784515	-2.02122	0.0212708
mmu-miR-3066-5p	0	1.56903	5.63962	0.03125
mmu-miR-3068-3p	44.4443	72.9599	0.714698	2.2e-07
mmu-miR-30b-3p	14.1414	4.9686	-1.50299	3.38e-05
mmu-miR-30d-3p	79.5452	51.255	-0.633761	1.27e-06
mmu-miR-3107-5p	3796.2	6828.68	0.847046	0
mmu-miR-32-5p	24.9999	14.6443	-0.770278	0.00158768
mmu-miR-324-5p	5.30301	9.41418	0.824226	0.0479403
mmu-miR-3470a	17.6767	46.5479	1.39524	5.03e-13
mmu-miR-3470b	52.2726	97.8029	0.903411	2.05e-13
mmu-miR-3473a	0.505049	3.92258	2.88013	0.00234985
mmu-miR-34c-5p	5.05049	11.2447	1.14972	0.00368996
mmu-miR-3535	15.404	37.6567	1.28783	1.86e-09
mmu-miR-383-5p	1.26262	5.49161	2.09298	0.00249392
mmu-miR-3963	4.79796	12.5522	1.38151	0.000357955
mmu-miR-3968	229.797	146.966	-0.644767	3.31e-17
mmu-miR-434-3p	9.34341	24.0585	1.3615	5.43e-07
mmu-miR-451a	1037.12	1837.86	0.825426	1.25e-198
mmu-miR-486-5p	3809.08	6863.2	0.849434	0
mmu-miR-501-3p	235.605	131.276	-0.843618	4.5e-27
mmu-miR-5099	435.352	765.164	0.81354	1.07e-81
mmu-miR-5100	1.76767	48.6399	4.75719	5.63e-48
mmu-miR-5121	2.52524	27.981	3.45338	6.45e-22
mmu-miR-5126	40.4039	143.305	1.8257	1.76e-53
mmu-miR-541-5p	33.3332	57.7926	0.793336	4.85e-07
mmu-miR-592-5p	0.505049	6.27612	3.5538	1.05e-05
mmu-miR-6238	23.2323	10.9832	-1.07861	4.11e-05
mmu-miR-6240	831.058	3691.67	2.15121	0
mmu-miR-690	21.7171	59.1001	1.44298	1.11e-16
mmu-miR-696	0	4.44559	7.12328	1.53e-05
mmu-miR-6978-3p	5.55554	2.09204	-1.39535	0.0161248
mmu-miR-709	0.757573	7.32214	3.21922	4.65e-06
mmu-miR-712-5p	8.58583	19.8744	1.20782	3.3e-05
mmu-miR-714	8.33331	17.2593	1.04755	0.000562208
mmu-miR-802-3p	249.494	164.487	-0.600939	1.65e-16
mmu-miR-802-5p	733.584	461.818	-0.6676	1.98e-55
mmu-miR-9-5p	0.757573	7.58365	3.26963	2.56e-06
mmu-miR-92b-3p	6.81816	12.0292	0.816157	0.0186178
