# Supplementary material for: Global MicroRNA Expression Profiling of Mouse Livers following Ischemia-Reperfusion Injury at Different Stages
Source: PLoS One. 2016 Feb 9;11(2):e0148677. doi: 10.1371/journal.pone.0148677 (PMC4747576; doi:10.1371/journal.pone.0148677)
Supplement: S4 Table — (XLS) [file pone.0148677.s006.xls]

## Sheet: WI.vs.Sham.DEmiRNAs
gene_id	value_sham	value_WI	log2(fold_change)	p_value	q_value
4930470H14Rik	2.66376	10.0912	1.92156	0.000599209	0.0324461
Acot1	107.048	19.8939	-2.42787	6.75636e-07	0.000103758
Adrb1	1.72515	0.315577	-2.45066	0.000893806	0.0439685
Arl4a	21.0106	5.68647	-1.88551	0.000239681	0.0157277
Cd163	16.1774	4.01837	-2.0093	0.000160703	0.011517
Cdkn1a	21.4932	0.618897	-5.11804	6.66134e-16	8.11573e-13
Cidec	2.51974	0.388278	-2.69811	0.000159297	0.0114387
Col15a1	0.522259	2.11703	2.01921	0.000521143	0.0292144
Cyp26b1	3.73271	0.765072	-2.28656	5.85214e-05	0.00482835
Cyp2b10	18.5966	4.6721	-1.9929	8.92879e-05	0.00703335
Cyp3a16	36.0874	1.8407	-4.29317	3.90799e-14	2.97577e-11
Cyp3a41a	243.891	57.1177	-2.09423	0.000107309	0.00823982
Cyp3a44	41.3163	10.0112	-2.0451	2.4597e-05	0.00231315
D7Ertd143e	1.49223	0.177768	-3.0694	0.000136448	0.0101572
Ddit4	26.8562	3.21536	-3.06221	1.1423e-08	2.5458e-06
E2f8	1.90614	0.453448	-2.07165	0.000982641	0.0467042
Efna1	9.87587	31.7746	1.68589	0.000556632	0.0305479
Eif4ebp3	78.8963	15.2084	-2.37509	1.19423e-06	0.00016853
Fam107a	1.19138	0.0298779	-5.31741	1.1707e-07	2.18312e-05
Fkbp5	72.3585	13.2179	-2.45267	1.36531e-06	0.00019077
Fos	8.30609	28.9393	1.80079	0.000202223	0.013764
Gadd45g	93.5906	26.8759	-1.80005	0.000175314	0.0124436
Gbp10	3.67931	17.3586	2.23814	5.07412e-06	0.000610063
Gm3776	0.580129	6.90446	3.57308	1.41457e-06	0.000196588
Gm4841	0.709418	4.68023	2.72187	5.67365e-06	0.000668942
Gsta1	1.25208	12.6223	3.33358	3.63702e-07	6.01507e-05
Hspa1a	0.424642	3.88671	3.19423	7.48753e-07	0.000112621
Hspa1b	1.99436	8.36253	2.06802	0.000126406	0.0095261
Igtp	21.4561	71.1631	1.72974	0.000409341	0.0239383
Il10	1.41329	0.147652	-3.25879	0.000454427	0.0261564
Insig2	87.1005	25.6018	-1.76644	0.000717852	0.0373222
Klhdc7a	1.13261	4.2073	1.89324	0.000244782	0.0159764
Lpin1	149.283	26.1139	-2.51516	2.54695e-05	0.00238695
Lyve1	11.1532	2.72718	-2.03198	8.07858e-05	0.00651815
Map3k6	1.16183	0.205331	-2.50037	0.000273851	0.0174302
Mid1ip1	9.26866	33.1737	1.83961	0.000336185	0.0204452
Mt2	1492.95	359.24	-2.05514	0.000144461	0.0105866
Myom1	0.373094	0.0275979	-3.75691	0.000373373	0.022226
Nlrp12	8.65135	2.12257	-2.02712	5.21606e-05	0.00436263
Nr1d1	5.06279	16.7184	1.72343	0.00046977	0.0268703
Onecut1	9.87992	2.64029	-1.9038	0.00053548	0.0296542
Pdk4	135.453	16.0566	-3.07655	4.92312e-09	1.19165e-06
Plin5	58.5755	8.53337	-2.77911	1.07347e-07	2.02244e-05
Rab30	20.6322	5.63364	-1.87276	0.000201073	0.0137112
Serpina1e	538.19	124.418	-2.11292	0.00028105	0.017711
Serpina4-ps1	7.04053	0.0753107	-6.54669	2.43776e-11	9.37897e-09
Siglec1	7.00057	2.29552	-1.60865	0.000907104	0.0444432
Slc17a8	4.30721	1.09127	-1.98074	0.000314164	0.0193964
Slc25a30	14.8565	4.22017	-1.81572	0.000539442	0.0298285
Slc41a2	1.1916	5.66785	2.2499	3.31868e-05	0.00298028
Slc45a3	13.2418	3.96628	-1.73925	0.000916216	0.0446503
St3gal5	301.385	72.9072	-2.04748	0.000534971	0.0296542
Tgtp1	9.78926	46.6607	2.25294	3.55043e-06	0.000447477
Ttll8	0.702861	0.0707376	-3.31269	0.000122751	0.00926974
Vcam1	30.4623	7.76257	-1.97242	4.44487e-05	0.00380468
Zbtb16	7.93036	1.64427	-2.26994	8.04157e-06	0.000904367

## Sheet: IR.vs.WI.DEgenes
gene_id	value_WI	value_IR	log2(fold_change)	p_value	q_value
1700017B05Rik	0.851938	7.2172	3.08262	1.40927e-08	3.12176e-06
1810033B17Rik	0.174459	3.86243	4.46855	2.20124e-07	3.80621e-05
2010003K11Rik	5.93718	69.5332	3.54985	1.36045e-11	5.52492e-09
2410006H16Rik	26.7338	86.7505	1.69821	0.000845598	0.0423378
3110043O21Rik	3.11776	15.0363	2.26987	7.09407e-06	0.000815372
4930470H14Rik	10.0912	2.31464	-2.12423	0.000184415	0.0127901
A330021E22Rik	0.0670424	1.01915	3.92615	7.26418e-06	0.000832306
AA986860	0.476714	4.87453	3.35407	4.95737e-08	9.95559e-06
Acot2	5.87749	33.5636	2.51363	4.77147e-07	7.51712e-05
Actg1	91.1253	340.021	1.8997	0.000721358	0.0373981
Adam8	0.208413	2.26634	3.44285	7.24227e-07	0.000109836
Adamts1	2.56002	13.174	2.36347	1.72896e-06	0.000235797
Adamts4	0.0360299	9.8637	8.09679	0	0
Adamts9	0.242714	2.74502	3.49949	1.14121e-08	2.5458e-06
Agpat9	2.93325	9.6953	1.72478	0.000838007	0.042073
Akap12	1.09554	18.7207	4.09492	4.66294e-15	4.26076e-12
Akap2	1.96883	8.85882	2.16978	2.31213e-05	0.00222391
Alas2	6.73851	31.4006	2.22029	3.64712e-05	0.00325128
Angpt2	0.233152	2.67789	3.52175	0.000355	0.0213409
Angptl4	63.4963	267.992	2.07745	0.000143148	0.0105485
Anks4b	26.6648	8.85704	-1.59004	0.000969052	0.0463176
Apold1	0.651984	4.67001	2.84052	2.83073e-06	0.000368197
Arid5a	0.161903	4.22757	4.70663	7.36078e-13	4.20369e-10
Arntl	0.225682	1.91459	3.08467	0.000509764	0.0287046
Asb4	0.0876384	1.04845	3.58055	1.67307e-05	0.00170812
Asns	0.175922	4.34497	4.62634	3.89247e-09	9.67821e-07
Asprv1	0.021869	1.86279	6.41244	7.73333e-05	0.00628118
Atf3	5.76244	114.04	4.30672	2.22045e-16	3.12143e-13
Axin2	1.27486	0.153178	-3.05707	1.40303e-05	0.00146099
Bag3	6.33226	46.588	2.87917	5.94052e-09	1.40081e-06
Batf	0.44317	3.39541	2.93765	0.000183824	0.0127733
Bcl2l1	13.0139	50.9396	1.96874	4.72029e-05	0.00400962
Bcl3	8.44765	48.3543	2.51702	3.15405e-07	5.2881e-05
Beta-s	303.402	1271.88	2.06766	0.00024593	0.0160227
Bhlhe41	0.191234	1.56061	3.0287	1.50276e-05	0.00155598
Btg2	23.4697	85.3053	1.86184	0.00021724	0.0144366
C5ar1	0.581203	3.48967	2.58598	0.000210273	0.0141538
C6	6.99329	40.5777	2.53665	2.16529e-07	3.77921e-05
Casp4	1.21153	6.19823	2.35503	0.000156022	0.0112477
Ccdc120	0.134269	2.56617	4.25642	5.05456e-09	1.20748e-06
Ccl2	2.54778	16.3232	2.67961	1.62408e-05	0.00167212
Ccl3	0.472524	12.029	4.66998	2.63096e-09	6.71844e-07
Ccl4	0.735739	26.0333	5.14502	4.84901e-12	2.24343e-09
Ccl7	0.207858	5.66269	4.76782	4.1475e-07	6.70756e-05
Ccnb2	0.338462	2.33628	2.78715	0.000194301	0.0133994
Ccnl1	9.20478	32.2557	1.8091	0.000180689	0.0126275
Ccr1	0.0782874	3.43844	5.45683	7.95943e-11	2.88037e-08
Ccrl2	1.13611	10.5405	3.21377	5.48784e-08	1.09011e-05
Cd14	5.30985	110.007	4.37278	2.22045e-16	3.12143e-13
Cd177	0.0357005	0.492891	3.78725	0.000274828	0.0174302
Cd180	1.5237	0.264077	-2.52855	0.000622144	0.0334895
Cd300lf	1.11793	7.4713	2.74053	0.000175477	0.0124436
Cd93	0.761945	3.69557	2.27804	2.38474e-05	0.00228173
Cdkn1a	0.618897	47.5032	6.26218	0	0
Cdkn3	0.208543	2.37716	3.51082	0.000308437	0.0191074
Cebpd	3.20087	32.7592	3.35537	1.53344e-08	3.35613e-06
Ces4a	0.0667407	0.769947	3.52812	0.000132559	0.00990803
Ch25h	0.0628927	4.49041	6.15781	1.72381e-07	3.11908e-05
Chac1	2.67157	21.3261	2.99686	4.65114e-08	9.39223e-06
Chi3l3	0.258129	7.5082	4.8623	8.97697e-11	3.1795e-08
Chka	2.38642	94.4796	5.30708	0	0
Chrna4	2.65152	0.459747	-2.52791	2.44134e-05	0.00231108
Cidec	0.388278	4.05479	3.38446	1.15888e-06	0.000164813
Ciita	0.490894	0.0717901	-2.77355	0.000871189	0.0432048
Cish	3.80849	21.5173	2.49821	1.00442e-06	0.000146164
Ckap2	0.182145	1.09752	2.59109	0.000789537	0.0402476
Cldn14	6.01289	94.6232	3.97606	3.87645e-12	1.84006e-09
Clec4d	0.144899	10.6437	6.19881	9.60743e-12	4.03622e-09
Clec4e	0.123919	4.70822	5.24772	3.44262e-11	1.28396e-08
Cml5	0.0818785	2.86464	5.12872	1.85347e-05	0.00185459
Col4a1	3.92969	16.1925	2.04283	2.46187e-05	0.00231315
Creb3l2	2.53713	11.8002	2.21754	1.30484e-05	0.00138237
Crybb3	0.922635	9.7894	3.40739	3.68372e-06	0.00046268
Csf3r	0.689338	4.61095	2.74178	2.03241e-05	0.0019969
Csrnp1	5.40884	29.297	2.43736	6.88236e-07	0.000105251
Ctla2a	2.55502	21.1859	3.0517	2.9666e-07	5.01987e-05
Ctsw	0.856081	0.0735742	-3.54048	0.000947077	0.0457274
Cxcl1	21.069	84.3119	2.00061	4.1022e-05	0.00359558
Cxcl2	0.308073	22.8496	6.21275	1.55431e-15	1.67089e-12
Cxcr2	0.162824	3.65459	4.48833	5.37454e-10	1.53468e-07
Cyp2d9	38.4568	738.549	4.26338	4.94049e-13	2.9125e-10
Cyp4a12a	0.216472	57.3628	8.04979	0	0
Cyp4a12b	0.0521331	33.1311	9.31177	0	0
Cyp4a31	4.10936	21.0861	2.35931	1.37741e-05	0.00145085
Cyp7b1	10.0171	75.0037	2.90449	4.6529e-09	1.14136e-06
D10Wsu102e	3.57053	25.8663	2.85686	1.03339e-08	2.34332e-06
Dbn1	0.410533	4.2371	3.36751	2.44702e-05	0.00231108
Ddit4	3.21536	18.8201	2.54922	2.12968e-06	0.000288295
Ddx28	4.57612	22.1116	2.27261	8.02426e-06	0.000904367
Ddx3y	0.0084874	8.58378	9.98207	3.56357e-10	1.05039e-07
Dnajb1	9.86634	164.187	4.05668	1.02141e-14	8.88866e-12
Dot1l	1.5339	8.60899	2.48864	7.97718e-07	0.000118523
Dsg1c	6.54291	1.5662	-2.06267	0.000138104	0.0102596
Dusp5	0.662929	5.35989	3.01528	2.67509e-05	0.00246935
Dusp8	0.228248	3.74771	4.03733	2.82427e-10	8.74804e-08
E2f8	0.453448	5.15579	3.50718	4.98919e-09	1.1997e-06
Efna1	31.7746	181.943	2.51754	1.58219e-06	0.000217402
Eif2s3y	0	13.1945	1.79769e+308	1.24223e-05	0.00132371
Eif4ebp3	15.2084	118.227	2.95862	2.49789e-09	6.47503e-07
Elovl3	1.31031	33.3139	4.66814	8.88178e-16	9.83725e-13
Emb	0.227871	1.66995	2.87351	0.000113292	0.00866283
Epha2	4.13161	14.1496	1.77598	0.000242549	0.015859
Ereg	0.087248	0.658309	2.91557	0.000439217	0.0254009
Ets2	7.14068	33.5251	2.23111	4.34791e-06	0.000531492
F13a1	0.0755339	2.34013	4.95332	1.19321e-09	3.32915e-07
F830016B08Rik	5.08015	1.37226	-1.88832	0.000642839	0.0342173
Fabp4	14.0207	64.43	2.20017	1.72303e-05	0.00174451
Fam83a	0.197603	1.31252	2.73166	0.000552096	0.0303632
Fgf23	0	1.79758	1.79769e+308	0.000735767	0.0379834
Fosl2	2.27956	7.38085	1.69503	0.000581473	0.0316734
Fpr2	1.9071	9.43155	2.30611	0.000197429	0.013564
Frat2	0.600093	2.77945	2.21154	0.00105773	0.0496914
Fst	1.06652	18.3217	4.10258	1.92224e-12	1.00368e-09
Gadd45a	6.9044	44.6984	2.69464	5.6338e-07	8.72523e-05
Gadd45b	3.89867	56.5578	3.85867	1.22991e-12	6.81107e-10
Gadd45g	26.8759	247.02	3.20024	2.21992e-10	6.99465e-08
Gan	0.252775	2.24715	3.15217	7.09169e-06	0.000815372
Gbp1	3.89917	0.470402	-3.0512	1.21218e-06	0.000170405
Gbp10	17.3586	4.70875	-1.88223	0.000102212	0.00789824
Gfpt2	0.100118	1.16305	3.53814	1.35868e-05	0.00143525
Gja1	2.25751	10.006	2.14805	4.18598e-05	0.0036515
Glipr2	0.6851	3.15922	2.20518	0.000827892	0.0416797
Gm4841	4.68023	0.413135	-3.50189	3.39081e-08	6.88523e-06
Gm4956	0.483248	7.34958	3.92683	6.45052e-08	1.25408e-05
Gnl2	7.18973	21.6616	1.59113	0.000951078	0.04586
Gp49a	0.967205	7.88237	3.02674	2.28933e-06	0.000307628
Grhl1	0.119201	0.87351	2.87342	0.000790637	0.0402476
Gstp1	320.434	1752.96	2.4517	4.29281e-05	0.00372689
Gstp2	42.839	250.714	2.54905	2.03546e-07	3.59401e-05
H3f3b	87.0377	563.851	2.6956	3.75404e-06	0.000469898
Hbb-b1,Hbb-b2	128.022	452.811	1.82252	0.000693614	0.0362165
Hdc	2.05559	12.6247	2.61863	1.00287e-06	0.000146164
Heatr1	2.22776	8.50323	1.93242	7.39155e-05	0.00603038
Hilpda	2.53968	62.1113	4.61214	4.44089e-15	4.16191e-12
Hmox1	18.105	279.834	3.95011	1.04361e-13	6.81142e-11
Hsd3b5	0.319177	21.6574	6.08436	0	0
Hsp90aa1	36.6567	255.923	2.80356	7.30722e-07	0.000110363
Hspa1a	3.88671	206.246	5.72967	0	0
Hspa1b	8.36253	441.896	5.72362	0	0
Hspb1	6.17206	220.037	5.15585	0	0
Hspb8	77.6798	304.436	1.97053	0.000345324	0.0208967
Hspbap1	0.329577	1.69742	2.36466	0.000258392	0.0166565
Hsph1	9.03746	76.0939	3.07379	1.60927e-09	4.29334e-07
Icam1	6.91467	23.4128	1.75956	0.000264018	0.0169593
Id3	29.2986	122.761	2.06695	1.89159e-05	0.00187365
Ier3	2.13595	18.8291	3.14002	1.94433e-07	3.46659e-05
Ier5	1.27533	8.59068	2.7519	7.14788e-07	0.000108856
Ifi205	1.4169	8.21806	2.53606	1.6359e-05	0.00167746
Ifrd1	14.7331	94.7334	2.68482	5.0803e-08	1.01467e-05
Ikzf4	0.0568443	0.923431	4.02192	4.09383e-06	0.000503803
Il17ra	3.79028	20.8798	2.46173	5.0389e-07	7.90436e-05
Il1b	7.28763	23.3996	1.68296	0.000933681	0.0454408
Il1f9	0.202085	3.03343	3.90792	1.13328e-06	0.000162437
Il1r1	6.04792	67.7752	3.48625	8.17293e-11	2.92863e-08
Il1r2	0.145836	12.9623	6.47384	6.72795e-14	4.55383e-11
Il1rn	3.19838	61.3133	4.26079	6.37268e-14	4.39474e-11
Il33	1.44043	12.1769	3.07957	2.17137e-07	3.77921e-05
Il4ra	4.04353	17.6056	2.12235	1.14288e-05	0.00123223
Ildr2	9.36023	3.15319	-1.56973	0.00103007	0.0485793
Inhbb	0.557222	9.67133	4.11739	1.8836e-12	9.97764e-10
Insig2	25.6018	103.056	2.00911	0.000204536	0.0138185
Irg1	0.280757	5.51849	4.29688	1.49245e-10	4.95901e-08
Irgm2	35.719	11.416	-1.64563	0.000654451	0.0346168
Itgam	0.42424	1.91194	2.17208	0.00102993	0.0485793
Itpkc	1.81471	23.3953	3.68841	2.33924e-12	1.20421e-09
Itprip	0.584813	2.44251	2.06232	0.00062881	0.0337489
Jmjd1c	3.89017	13.1401	1.75607	0.000530918	0.0295809
Junb	42.7649	188.84	2.14267	3.30517e-05	0.00297547
Jund	32.6134	118.046	1.85581	0.000340916	0.0206642
Kcne4	0.146154	2.00583	3.77864	1.09128e-06	0.000157654
Kcnj10	0.406217	0.0428563	-3.24467	0.000176219	0.0124436
Kcnj2	0.0936815	1.09185	3.54287	2.71129e-06	0.000355575
Kctd15	1.15769	13.7676	3.57196	3.46959e-10	1.04804e-07
Kdm5d	0	0.668883	1.79769e+308	0.00053304	0.0296088
Klf6	3.70231	21.2717	2.52244	3.09581e-07	5.21437e-05
Krt18	86.3557	335.313	1.95715	0.000390246	0.0230474
Krt8	112.46	492.137	2.12965	0.000418229	0.0242753
Litaf	25.6488	92.5727	1.85169	0.0001782	0.0125254
Lmcd1	0.135726	1.18567	3.12693	0.000510478	0.0287046
Lyve1	2.72718	33.3965	3.61421	3.8074e-12	1.83106e-09
Maff	10.3076	59.8951	2.53873	2.20771e-07	3.80621e-05
Mafk	5.05096	19.1196	1.92042	8.97049e-05	0.00703852
Map3k13	2.37298	0.580418	-2.03154	0.000274811	0.0174302
Map3k6	0.205331	2.91256	3.82627	4.80958e-09	1.17193e-06
Map3k8	0.714734	3.81861	2.41757	9.99481e-05	0.00773963
Mapkapk2	21.5464	65.9605	1.61415	0.00101047	0.0478443
Mefv	0.199664	1.84601	3.20876	0.000276112	0.01746
Mid1	1.07274	4.6939	2.12948	0.000890376	0.0439061
Mmp7	0.246541	3.21233	3.70372	2.64126e-05	0.00245271
Mmp8	0.057289	8.58585	7.22756	8.88178e-16	9.83725e-13
Moxd1	0.0109435	1.66009	7.24505	6.89529e-06	0.000797541
Mrap	25.5503	117.966	2.20696	5.38171e-06	0.000638641
Mrgpra2b	0.0723461	2.3626	5.02932	2.73933e-05	0.00252198
Ms4a6d	3.01834	11.991	1.99012	0.000458804	0.0262968
Mt1	788.085	5558.37	2.81824	3.76473e-05	0.00334795
Mt2	359.24	4712.55	3.71349	3.73434e-09	9.34865e-07
Mthfd2	0.384762	2.28763	2.57182	0.000304329	0.0189493
Mup13	240.458	19233.4	6.32169	1.57055e-08	3.41687e-06
Mup20	95.1841	13052.9	7.09944	9.10383e-14	6.04991e-11
Mup21	19.9869	347.197	4.11862	2.44249e-15	2.41278e-12
Mup5	0.357435	19.5836	5.77582	1.4877e-13	9.501e-11
Mup8	132.946	17256.9	7.02019	7.34088e-11	2.68309e-08
Mup9	489.924	27214.1	5.79565	1.41394e-07	2.62332e-05
Mxd1	1.71354	6.03043	1.81528	0.000417529	0.0242753
Myc	2.03244	14.5084	2.83561	4.34109e-06	0.000531492
Myd88	6.40289	22.7889	1.83154	0.00021127	0.0141947
Nat8	0.360449	5.12384	3.82936	3.36807e-06	0.000427441
Ncdn	1.97566	6.78334	1.77966	0.00062102	0.0334783
Ndrg1	3.65631	14.245	1.962	8.59142e-05	0.00681859
Nedd4l	1.58212	9.18869	2.538	3.85759e-06	0.000480589
Nfil3	5.70485	27.255	2.25626	5.15353e-06	0.000615561
Ngp	0.199741	1.80054	3.17222	0.000395974	0.0233057
Niacr1	0.390437	25.9586	6.05498	0	0
Nlrp12	2.12257	17.5928	3.0511	1.5629e-09	4.20029e-07
Nnmt	103.308	344.733	1.73853	0.000817465	0.0412684
Nop58	7.0172	32.5623	2.21424	6.44055e-06	0.000754494
Nos2	0.0298064	0.389879	3.70933	0.000128315	0.00963021
Nr0b2	30.0246	5.9853	-2.32665	8.81755e-06	0.000988527
Olr1	0.0217173	0.882011	5.34388	7.50936e-06	0.00085771
Osm	0.0703558	2.8176	5.32365	1.03347e-08	2.34332e-06
Osmr	0.639422	3.0255	2.24233	9.48751e-05	0.00739378
Pcp4l1	7.17177	1.73647	-2.04617	0.000541329	0.0298876
Pde12	2.2714	9.17465	2.01407	9.94466e-05	0.00771714
Pdk4	16.0566	79.8364	2.31388	4.44994e-06	0.000542151
Per3	8.14673	2.1237	-1.93964	8.14635e-05	0.00654393
Pfkfb3	3.4403	14.8511	2.10996	4.74872e-05	0.00401773
Pgm1	2.74068	10.5248	1.94119	0.000254218	0.0164746
Phlda1	19.45	71.1048	1.87018	0.000114809	0.00874221
Pik3r5	0.214292	1.56738	2.8707	1.39209e-05	0.00145586
Pim1	4.47578	27.5318	2.62089	3.66415e-07	6.03265e-05
Plaur	0.441169	10.1452	4.52332	1.41291e-10	4.73778e-08
Plek	1.79277	6.50883	1.86021	0.000349081	0.0210891
Plk3	27.0295	96.4127	1.83469	0.000317576	0.0195411
Plscr1	8.29539	61.8422	2.89821	5.19357e-09	1.23263e-06
Ppp1r15a	7.75879	47.3843	2.6105	1.00017e-07	1.8941e-05
Ppp1r3b	26.6407	6.20261	-2.10268	1.39412e-05	0.00145586
Ppp1r3c	5.44052	1.01224	-2.4262	3.52427e-05	0.00315716
Pprc1	1.28709	5.06953	1.97774	0.000144534	0.0105866
Procr	0.8493	9.71867	3.51641	2.64139e-08	5.45439e-06
Prrg4	0.274107	2.56546	3.22641	3.23401e-06	0.000411857
Psat1	0.32238	2.50785	2.95962	3.98487e-05	0.00353512
Ptafr	0.145689	1.50666	3.37039	9.08608e-05	0.00711127
Ptgs2	0.0260113	1.60938	5.95122	1.90043e-09	4.99716e-07
Ptpn2	5.25089	36.1825	2.78466	1.43861e-06	0.000199172
Ptpn23	1.8726	6.51452	1.79862	0.000310064	0.0191757
Pvr	2.27091	13.3049	2.55062	9.86115e-07	0.000144749
Rab30	5.63364	70.8544	3.65272	1.19971e-12	6.74604e-10
Rab44	0.027363	0.470925	4.1052	1.8622e-05	0.00185459
Ralgds	0.616544	5.9772	3.27719	6.32656e-08	1.23655e-05
Rassf1	3.82679	34.0729	3.15442	9.03891e-09	2.10428e-06
Rbpms	9.08786	50.3735	2.47065	5.79541e-05	0.00480322
Rcan1	14.2041	57.5716	2.01906	8.2723e-05	0.00663054
Rdh12	0.0396144	1.35862	5.09998	2.08292e-05	0.00204103
Rell1	4.95416	21.1316	2.09269	1.87497e-05	0.00186223
Retnlg	1.17896	36.6444	4.958	1.24944e-12	6.816e-10
Rnd1	7.50025	56.3347	2.90901	4.25843e-09	1.05166e-06
Rrp12	1.21457	5.89195	2.2783	1.83273e-05	0.00184028
Rsad2	1.45091	9.45766	2.70452	4.14114e-07	6.70756e-05
Rtn4rl2	0.147256	1.66849	3.50215	0.000319201	0.0195752
S100a10	87.2092	355.064	2.02553	4.23818e-05	0.00368823
S100a8	9.17059	211.735	4.5291	1.90958e-14	1.58626e-11
S100a9	8.07351	203.547	4.65602	2.22045e-16	3.12143e-13
Saa3	27.5109	121.085	2.13795	1.546e-05	0.00159622
Samsn1	0.407504	3.21272	2.97891	1.81388e-05	0.00182637
Sat1	61.3109	462.623	2.91562	3.21819e-08	6.57122e-06
Scara5	0.0084547	6.76403	9.64391	1.86553e-08	3.96425e-06
Sele	0.0339949	2.48614	6.19245	3.51906e-10	1.05039e-07
Selenbp2	16.8863	275.262	4.02688	6.26166e-14	4.39474e-11
Sell	0.970207	5.78972	2.57713	1.71162e-05	0.00173777
Sema6b	0.792061	3.59663	2.18296	0.000180162	0.0126148
Serpina12	1.45981	9.28265	2.66876	4.70599e-07	7.44606e-05
Serpina1e	124.418	7242.07	5.86313	1.54359e-09	4.17913e-07
Serpina3c	0.0656731	1.43805	4.45267	2.7758e-06	0.000362341
Serpina3n	170.836	1055.97	2.62788	0.000217064	0.0144366
Serpina4-ps1	0.0753107	9.07873	6.91349	1.37601e-12	7.39606e-10
Serpine1	3.4997	41.8171	3.57879	2.44582e-12	1.24159e-09
Serpine2	0.565032	3.0415	2.42838	0.000265479	0.0169935
Sh3bp2	5.71071	18.1632	1.66927	0.000964431	0.0463176
Sh3pxd2b	0.135018	0.683854	2.34054	0.000530355	0.0295809
Slc10a5	16.8829	4.88022	-1.79055	0.000212163	0.0142285
Slc10a6	0.0691311	8.32783	6.91246	1.9984e-14	1.62315e-11
Slc15a5	0.0345229	0.56708	4.03793	0.000943698	0.0456805
Slc16a1	8.28967	24.9048	1.58704	0.000944856	0.0456805
Slc16a3	0.314044	2.48184	2.98237	5.299e-05	0.00441181
Slc22a26	75.6778	21.5944	-1.80921	0.00019281	0.013347
Slc22a5	11.2655	34.8378	1.62874	0.000692164	0.0361925
Slc25a30	4.22017	17.4867	2.05088	8.7063e-05	0.00688777
Slc2a1	4.40462	23.7238	2.42925	1.16716e-06	0.000165347
Slc2a3	0.19381	1.5288	2.97969	2.44036e-05	0.00231108
Slc37a1	1.24796	7.00647	2.48911	0.000139184	0.0102979
Slc7a11	0.012627	0.514708	5.34917	9.25737e-08	1.76228e-05
Slc7a6	0.095066	0.780752	3.03786	0.000176355	0.0124436
Slco1a1	9.16847	37.8701	2.0463	2.67541e-05	0.00246935
Slfn2	3.53444	16.5567	2.22787	2.20355e-05	0.00214201
Slfn4	0.197989	4.96712	4.64892	2.90523e-12	1.41582e-09
Slpi	1.32944	12.2769	3.20706	1.15767e-06	0.000164813
Smim3	0.239535	1.68741	2.81651	0.000285364	0.017921
Snhg12	7.11188	28.3361	1.99434	0.000569632	0.0311678
Sntb2	0.933131	3.70277	1.98845	0.000415617	0.0242278
Socs1	0.399673	4.48653	3.48871	0.0002823	0.0177591
Socs2	6.55765	58.7916	3.16436	1.763e-09	4.66939e-07
Socs3	5.37591	108.913	4.34052	2.22045e-16	3.12143e-13
Sowahc	1.21022	4.53273	1.90512	0.000437987	0.0253699
Sox9	0.351218	1.90917	2.44251	0.000181775	0.0126791
Sphk1	0.172713	3.20991	4.21609	5.11963e-06	0.000613517
Spic	0.937841	5.77632	2.62273	6.62403e-05	0.00541629
Sprr1a	0	4.30223	1.79769e+308	0.000775368	0.0396359
Sptlc2	5.88001	18.5208	1.65525	0.000571711	0.0312347
Sqstm1	121.85	534.984	2.1344	0.00052353	0.0292585
Srgn	16.9206	85.1818	2.33176	2.51006e-06	0.00033361
Srxn1	12.9857	79.528	2.61454	1.73417e-07	3.12236e-05
Stfa2l1	0.257869	4.397	4.09181	0.000793653	0.0402948
Sult1e1	0.29773	8.0838	4.76296	4.99217e-10	1.43672e-07
Sult2a3	5.64911	0.951148	-2.57028	0.000406488	0.02381
Tacc2	1.52063	19.9009	3.7101	1.38887e-09	3.81678e-07
Tbx3	4.30578	0.972389	-2.14667	0.000138897	0.0102976
Tchh	0.047464	0.474003	3.31999	5.16147e-05	0.00433682
Tfe3	5.27858	19.6219	1.89424	0.000445504	0.0257238
Tff3	0.822738	59.307	6.17162	2.44249e-15	2.41278e-12
Tgm1	8.0807	36.4724	2.17425	1.38296e-05	0.00145251
Tgtp1	46.6607	6.07786	-2.94057	2.8852e-09	7.27268e-07
Thbd	1.93407	21.4532	3.47148	3.16678e-11	1.20568e-08
Thbs1	0.61163	11.015	4.17066	5.19584e-14	3.72369e-11
Tifa	11.8007	52.5483	2.15477	8.844e-06	0.000988527
Tiparp	2.58167	22.4017	3.11723	8.97256e-10	2.52267e-07
Tle3	2.47422	11.1488	2.17184	4.09953e-05	0.00359558
Tmc3	0.066156	0.445664	2.75201	0.000990313	0.0470077
Tnf	0.0851401	0.808342	3.24705	0.000936862	0.045535
Tnfaip3	1.14563	6.50966	2.50644	2.43438e-06	0.000324732
Tnfaip6	0.025774	1.69189	6.03658	0.000207584	0.0139985
Tnfrsf9	0.0935179	1.24681	3.73685	0.000720772	0.0373981
Tnfsf10	2.70418	0.631784	-2.09769	0.000314864	0.0194069
Tnfsf14	0.168423	3.16086	4.23016	5.64184e-08	1.11465e-05
Tnip2	1.52755	7.75488	2.34388	4.15197e-05	0.00363049
Trem1	0.0795206	1.27604	4.0042	2.13998e-06	0.000288621
Tsc22d2	2.21772	10.7845	2.28181	2.94691e-06	0.000381949
Tubb2a	11.4582	63.0585	2.46032	4.61703e-07	7.33706e-05
Tubb6	5.04611	41.0939	3.02568	2.64694e-09	6.71844e-07
Tuft1	1.1329	4.80423	2.08429	0.000332433	0.0202507
Ugt2b37	2.03968	10.2617	2.33085	4.09461e-05	0.00359558
Ugt2b38	5.91797	19.6258	1.72958	0.000582424	0.031678
Usp2	14.936	4.1851	-1.83546	0.000497094	0.0281686
Uty	0	1.27511	1.79769e+308	0.000204283	0.0138185
Vcan	0.0167753	0.604675	5.17175	8.40123e-05	0.00669458
Vldlr	1.8543	0.39868	-2.21757	0.000638829	0.0341234
Wdr92	12.8647	71.8999	2.48257	7.77188e-07	0.000115944
Wsb1	8.95922	31.7543	1.82551	0.00045047	0.0259695
Xist	20.1465	1.2893	-3.96588	7.24532e-13	4.20343e-10
Ypel2	1.53976	5.74385	1.89931	0.000265197	0.0169935
Zc3h12a	1.02759	3.95399	1.94404	0.000886532	0.0438414
Zfp882	0.379932	0.0525215	-2.85476	0.000730478	0.0378172

## Sheet: IR.vs.Sham.DEgenes
gene_id	value_sham	value_IR	log2(fold_change)	p_value	q_value
1700017B05Rik	2.21437	7.2172	1.70454	0.000603314	0.03262
1810011H11Rik	1.05282	0.0975232	-3.43236	0.000364996	0.0218424
1810033B17Rik	0.031881	3.86243	6.92067	6.49863e-06	0.000758865
2010002M12Rik	0.011402	0.395654	5.11688	0.000808223	0.0408583
2010003K11Rik	7.55465	69.5332	3.20226	4.32594e-10	1.25487e-07
9930111J21Rik1	2.13092	0.496898	-2.10045	0.000915078	0.0446503
A330021E22Rik	0.0609824	1.01915	4.06284	4.65252e-06	0.000564949
AA986860	0.894096	4.87453	2.44676	2.28018e-05	0.00220478
Abca9	1.12569	0.259114	-2.11915	0.000969087	0.0463176
Abhd15	19.071	6.01665	-1.66435	0.000558469	0.0306027
Actg1	90.1825	340.021	1.9147	0.000645027	0.0342173
Adam8	0.191488	2.26634	3.56504	4.10516e-07	6.69837e-05
Adamdec1	2.14759	0.359242	-2.57969	0.000176849	0.0124544
Adamts1	3.24701	13.174	2.02051	3.30329e-05	0.00297547
Adamts4	0.0103166	9.8637	9.90102	5.67e-11	2.09332e-08
Adamts9	0.335242	2.74502	3.03354	3.19475e-07	5.33187e-05
Adcy7	1.6952	0.29169	-2.53895	4.38726e-05	0.00376418
Akap12	0.883849	18.7207	4.40469	2.22045e-16	3.12143e-13
Alas2	6.96807	31.4006	2.17196	3.13347e-05	0.00285606
Apold1	0.958332	4.67001	2.28483	9.22176e-05	0.00720204
Arhgap19	2.22442	0.521307	-2.09322	0.000485966	0.0276237
Arhgef37	3.59336	0.870506	-2.04541	0.000380658	0.0226228
Arid5a	0.299156	4.22757	3.82086	4.15578e-10	1.21515e-07
Asns	0.0648913	4.34497	6.06518	2.62058e-10	8.18652e-08
Asprv1	0.122104	1.86279	3.93128	9.99433e-06	0.00110028
Atf3	8.72224	114.04	3.7087	3.88578e-13	2.40721e-10
Axin2	0.842729	0.153178	-2.45986	0.000660179	0.034819
Axl	13.1373	3.25245	-2.01407	0.000126781	0.00953466
BC016579	0.0378086	0.580484	3.94047	0.000748915	0.038445
Bag3	4.8351	46.588	3.26834	9.134e-11	3.1795e-08
Bank1	1.58891	0.268767	-2.56361	0.000172374	0.0122812
Bcl2l1	15.9043	50.9396	1.67936	0.000506618	0.0285755
Bcl3	4.81166	48.3543	3.32904	1.23225e-10	4.24893e-08
Bcl9	0.835973	0.16424	-2.34765	0.00050135	0.028322
Bcl9l	5.00734	1.47902	-1.75941	0.000574913	0.0313628
Bhlhe41	0.075477	1.56061	4.36993	3.00885e-08	6.17829e-06
C5ar1	0.550675	3.48967	2.66382	0.000147151	0.0107353
C6	13.1054	40.5777	1.63053	0.000738588	0.0380217
Ccdc120	0.241731	2.56617	3.40814	4.56485e-07	7.28582e-05
Ccl2	1.08343	16.3232	3.91325	9.50105e-09	2.18405e-06
Ccl3	0.174911	12.029	6.10375	1.93717e-10	6.21085e-08
Ccl4	0.440217	26.0333	5.886	4.42313e-13	2.69442e-10
Ccl7	0.22454	5.66269	4.65645	4.20755e-07	6.77472e-05
Ccr1	0.0974114	3.43844	5.14152	1.24979e-10	4.26915e-08
Ccrl2	2.28929	10.5405	2.20297	6.55574e-05	0.00538455
Cd14	9.98738	110.007	3.46135	8.60689e-12	3.70096e-09
Cd163	16.1774	2.83685	-2.51162	9.66497e-06	0.00107047
Cd177	0.013468	0.492891	5.19366	0.000876081	0.0433886
Cd180	2.39401	0.264077	-3.1804	9.53738e-06	0.00105955
Cd5l	202.745	58.9522	-1.78205	0.000902137	0.0443187
Cdh1	5.39911	22.3777	2.05127	2.18447e-05	0.00212913
Cdh3	0.0525948	0.531594	3.33733	0.000398306	0.0234053
Cebpd	9.6353	32.7592	1.7655	0.000598748	0.032446
Celsr1	1.63036	0.363107	-2.16673	8.97387e-05	0.00703852
Ch25h	0.213115	4.49041	4.39714	1.76246e-07	3.15775e-05
Chac1	5.99759	21.3261	1.83016	0.000307634	0.01909
Chi3l3	0.32683	7.5082	4.52186	3.18683e-10	9.78813e-08
Chka	2.83385	94.4796	5.05917	4.44089e-16	5.79695e-13
Cib3	1.84871	13.1596	2.83153	2.33576e-05	0.00224074
Ckap2	0.169646	1.09752	2.69365	0.00052327	0.0292585
Cldn14	6.17004	94.6232	3.93884	3.36562e-11	1.26818e-08
Clec4d	0.156318	10.6437	6.08937	6.60272e-12	2.94304e-09
Clec4e	0.0496039	4.70822	6.56859	5.15166e-12	2.34835e-09
Clec4f	114.913	32.6975	-1.81329	0.000455373	0.0261696
Clec7a	9.47383	2.54845	-1.89432	0.000391582	0.0230844
Cmklr1	4.18917	1.04559	-2.00235	0.000639521	0.0341234
Cml5	0.135277	2.86464	4.40436	9.74925e-06	0.00107654
Col4a1	5.12843	16.1925	1.65873	0.000598333	0.032446
Col5a3	0.481507	2.248	2.22301	9.79986e-05	0.00762095
Creb3l2	2.28173	11.8002	2.37061	3.97335e-06	0.000490628
Crybb3	0.844529	9.7894	3.535	2.97951e-06	0.000384809
Csf1r	36.1667	8.32631	-2.11891	1.45909e-05	0.00151505
Csrnp1	8.16821	29.297	1.84266	0.000129446	0.00969519
Ctla2a	4.11725	21.1859	2.36335	1.79645e-05	0.00181381
Ctse	1.96433	0.213191	-3.20382	2.16805e-05	0.00211878
Ctsj	0.031772	1.97453	5.95761	0.000119722	0.00905969
Cxcl1	8.12838	84.3119	3.3747	1.59643e-10	5.25671e-08
Cxcl10	3.75865	22.6495	2.59119	7.84626e-05	0.00635877
Cxcl2	0.59134	22.8496	5.27203	4.08562e-14	3.04754e-11
Cxcr2	0.126558	3.65459	4.85184	9.09577e-11	3.1795e-08
Cybb	12.7251	4.25799	-1.57943	0.00103149	0.0485835
Cyp26b1	3.73271	0.634908	-2.5556	1.12551e-05	0.00121708
Cyp2b10	18.5966	4.16033	-2.16027	2.64396e-05	0.00245271
Cyp2d9	38.2641	738.549	4.27063	4.50973e-13	2.70214e-10
Cyp3a16	36.0874	1.21058	-4.89773	2.22045e-16	3.12143e-13
Cyp3a41a	243.891	54.3229	-2.1666	6.02264e-05	0.00495783
Cyp3a44	41.3163	6.50666	-2.66672	8.29512e-08	1.58736e-05
Cyp4a12a	0.0791611	57.3628	9.50111	0	0
Cyp4a12b	0.0338255	33.1311	9.93586	0	0
Cyp7b1	8.31132	75.0037	3.17381	2.17599e-10	6.91586e-08
Cyr61	4.70566	15.6675	1.73531	0.000647091	0.0342771
D10Wsu102e	3.79928	25.8663	2.76727	2.441e-08	5.06924e-06
D4Wsu53e	21.2785	124.39	2.5474	2.2503e-07	3.86143e-05
Dbn1	0.357052	4.2371	3.56887	9.4488e-06	0.00105291
Ddx28	7.19126	22.1116	1.62049	0.000980083	0.0466547
Ddx3y	0	8.58378	1.79769e+308	7.95718e-06	0.000903214
Dedd2	9.49938	29.0979	1.61501	0.000891335	0.0439061
Disp2	1.16523	0.131505	-3.14743	3.00234e-06	0.000386392
Dnajb1	7.22771	164.187	4.50566	0	0
Dot1l	2.53985	8.60899	1.7611	0.00029693	0.0185836
Dusp5	0.938486	5.35989	2.5138	0.000288044	0.0180583
Dusp8	1.02231	3.74771	1.87418	0.000679094	0.0356622
Efna1	9.87587	181.943	4.20344	6.21725e-15	5.54245e-12
Eif2s3y	0	13.1945	1.79769e+308	1.24223e-05	0.00132371
Elf3	0.178966	1.55012	3.11462	0.000255373	0.016511
Elovl3	3.91233	33.3139	3.09003	2.56878e-09	6.6119e-07
Emr1	22.4851	5.05568	-2.15299	1.00832e-05	0.00110673
Emr4	6.74178	0.885975	-2.92779	3.87186e-07	6.34603e-05
Ereg	0.0524022	0.658309	3.65107	4.72817e-05	0.00400962
Ethe1	12.468	41.9377	1.75001	0.000339392	0.020606
Ets2	10.2313	33.5251	1.71225	0.000389834	0.0230474
F13a1	0.0362406	2.34013	6.01284	1.48994e-09	4.06398e-07
F830016B08Rik	5.14583	1.37226	-1.90685	0.000552436	0.0303632
Fabp4	15.5316	64.43	2.05252	5.10103e-05	0.00429592
Fam167a	0.784929	0.121328	-2.69365	0.000365135	0.0218424
Fam35a	19.4176	5.34279	-1.8617	0.000116565	0.00885748
Fam83a	0.168064	1.31252	2.96525	0.000255683	0.016511
Fbf1	4.46563	1.23445	-1.855	0.000331954	0.0202507
Fgf23	0	1.79758	1.79769e+308	0.000735767	0.0379834
Fibin	0.5775	0.04974	-3.53734	0.000966223	0.0463176
Fmo2	21.7199	6.66882	-1.70352	0.000390323	0.0230474
Fmo3	405.181	76.6981	-2.4013	2.98152e-05	0.00273119
Fos	8.30609	40.5961	2.2891	2.71424e-06	0.000355575
Fpr2	1.94656	9.43155	2.27657	0.000221748	0.0147094
Fst	1.2579	18.3217	3.86447	1.53504e-11	6.16546e-09
G0s2	262.218	68.9348	-1.92746	0.000105266	0.00811707
G6pc	335.121	78.0874	-2.10152	0.000226575	0.0149752
Gadd45a	6.73021	44.6984	2.7315	4.48001e-07	7.18177e-05
Gadd45b	12.6414	56.5578	2.16157	1.04761e-05	0.00114299
Gbp1	5.52594	0.470402	-3.55426	9.31604e-09	2.15507e-06
Gcnt2	6.85991	27.1207	1.98314	0.000230805	0.0152273
Gdf2	9.18982	2.13307	-2.10711	5.0979e-05	0.00429592
Gfpt2	0.123533	1.16305	3.23495	4.01537e-05	0.00354497
Gja1	2.82637	10.006	1.82384	0.000370915	0.0221158
Glipr2	0.702736	3.15922	2.16851	0.000980324	0.0466547
Gm3776	0.580129	4.27208	2.88049	0.000150869	0.0109846
Gm4956	0.593866	7.34958	3.62945	2.48556e-07	4.22545e-05
Gm608	4.31791	1.37872	-1.647	0.000644022	0.0342173
Gp49a	1.49073	7.88237	2.40261	8.76191e-05	0.0069168
Gpr64	0.58505	0.0437584	-3.74093	0.000223314	0.0147864
Gpr84	0.167432	1.38237	3.0455	0.000516502	0.0289987
Gsta1	1.25208	8.36246	2.7396	4.33098e-05	0.00374225
Gstp1	273.453	1752.96	2.68043	6.73849e-06	0.000784369
Gstp2	41.1977	250.714	2.60541	1.12554e-07	2.10966e-05
H2-Aa	98.1649	31.5576	-1.63722	0.000644585	0.0342173
H3f3b	139.199	563.851	2.01817	0.000689601	0.0361102
Heatr1	2.51174	8.50323	1.75932	0.000275163	0.0174302
Hilpda	8.2135	62.1113	2.91879	2.15599e-08	4.50295e-06
Hmox1	22.6395	279.834	3.62765	7.88458e-12	3.43073e-09
Hsd3b5	0.115918	21.6574	7.54562	0	0
Hsp90aa1	28.2329	255.923	3.18026	1.60666e-08	3.47476e-06
Hspa1a	0.424642	206.246	8.9239	0	0
Hspa1b	1.99436	441.896	7.79164	0	0
Hspb1	7.77458	220.037	4.82284	0	0
Hspb8	82.3567	304.436	1.88618	0.000635604	0.0340137
Hsph1	7.01203	76.0939	3.43988	1.7085e-11	6.78757e-09
Icam1	5.58329	23.4128	2.06811	2.30224e-05	0.00222023
Id3	33.7799	122.761	1.86161	0.000111601	0.00855143
Ier3	1.67843	18.8291	3.48778	1.98115e-08	4.1856e-06
Ier5	1.28751	8.59068	2.73818	8.4528e-07	0.000124597
Ifitm6	1.44004	8.27137	2.52201	0.000904215	0.0443611
Ifrd1	30.4924	94.7334	1.63542	0.000825426	0.0416128
Igj	7.64884	1.27778	-2.58161	1.05123e-05	0.00114353
Ikzf4	0.10705	0.923431	3.10872	8.40715e-05	0.00669458
Il17ra	3.89918	20.8798	2.42087	7.51881e-07	0.000112628
Il18rap	0.0550414	0.644678	3.54999	0.000182757	0.0127234
Il1b	4.24411	23.3996	2.46295	3.86575e-06	0.000480589
Il1f9	0.269731	3.03343	3.49136	5.01415e-06	0.000606845
Il1r1	17.9138	67.7752	1.91969	0.000383295	0.0227426
Il1r2	0.133963	12.9623	6.59634	3.17524e-14	2.52293e-11
Il1rn	4.65343	61.3133	3.71984	1.02403e-11	4.2532e-09
Il33	0.929666	12.1769	3.71129	3.53771e-10	1.05039e-07
Il4ra	5.71084	17.6056	1.62426	0.000712069	0.0370742
Inhbb	1.43209	9.67133	2.75559	2.41793e-07	4.12969e-05
Irg1	0.195809	5.51849	4.81676	7.57905e-12	3.33752e-09
Itgal	6.66766	1.66451	-2.00208	0.000470878	0.0268915
Itpkc	1.38205	23.3953	4.08133	4.64073e-14	3.39238e-11
Junb	25.6784	188.84	2.87854	2.09352e-08	4.3976e-06
Kcna2	0.981934	0.070475	-3.80044	1.45775e-08	3.20969e-06
Kcne4	0.102034	2.00583	4.29707	1.52837e-07	2.7931e-05
Kcnj10	0.617584	0.0428563	-3.84906	5.73e-06	0.000673413
Kcnj16	1.33806	0.166285	-3.00841	3.29983e-05	0.00297547
Kcnj2	0.0859184	1.09185	3.66767	1.46205e-06	0.000201652
Kcnk5	16.0944	5.17983	-1.63558	0.000707754	0.0369021
Kcnk6	1.55392	0.281215	-2.46617	0.000214565	0.0143109
Kctd15	1.97064	13.7676	2.80455	2.04655e-07	3.59622e-05
Kdm5d	0	0.668883	1.79769e+308	0.00053304	0.0296088
Kif21b	0.736642	0.171052	-2.10653	0.000853497	0.0426165
Klf6	5.88761	21.2717	1.85318	0.000117667	0.00892266
Krt18	46.8753	335.313	2.83861	1.62503e-07	2.95496e-05
Krt8	69.4168	492.137	2.8257	1.75151e-06	0.000237984
LOC100048884	157.659	8800.09	5.80264	7.48806e-10	2.12162e-07
Lair1	3.22353	0.553472	-2.54206	0.000264014	0.0169593
Lbh	5.41098	1.44694	-1.90288	0.000737197	0.0380036
Lcn2	120.694	482.294	1.99856	0.000146431	0.0107041
Leap2	41.2906	126.992	1.62085	0.000865859	0.0429988
Lipg	17.4418	4.40576	-1.98509	4.33059e-05	0.00374225
Litaf	27.6353	92.5727	1.74408	0.000418425	0.0242753
Lpin1	149.283	23.5625	-2.66348	6.89254e-06	0.000797541
Lrat	4.95557	1.45697	-1.76608	0.000666461	0.0350996
Lyve1	11.1532	33.3965	1.58223	0.000964128	0.0463176
Maff	18.6393	59.8951	1.68409	0.000459025	0.0262968
Mafk	5.72802	19.1196	1.73894	0.000357097	0.0214317
Map3k13	2.95301	0.580418	-2.34702	2.25065e-05	0.002182
Marcksl1	6.3639	22.3769	1.81403	0.000351797	0.0212181
Medag	0.025667	0.470062	4.19486	0.000306074	0.0190255
Mertk	9.09959	2.87613	-1.66167	0.000856485	0.0426587
Mme	14.896	4.20697	-1.82407	0.000167871	0.0120072
Mmp13	0.0148153	0.550253	5.21493	0.000834177	0.0419383
Mmp8	0.139497	8.58585	5.94366	1.9984e-15	2.0869e-12
Moxd1	0	1.66009	1.79769e+308	0.000276837	0.0174756
Mpeg1	40.5103	12.6464	-1.67957	0.000670497	0.0352614
Mrap	30.1873	117.966	1.96636	4.70338e-05	0.00400719
Mthfd2	0.372398	2.28763	2.61894	0.000250565	0.0162667
Mup13	319.311	19233.4	5.91251	1.42596e-07	2.63227e-05
Mup20	63.1761	13052.9	7.69078	6.66134e-16	8.11573e-13
Mup21	20.4173	347.197	4.08789	2.88658e-15	2.77643e-12
Mup5	0.283098	19.5836	6.1122	3.90799e-14	2.97577e-11
Mup8	156.921	17256.9	6.781	3.41051e-10	1.03878e-07
Mup9	729.201	27214.1	5.22189	2.57741e-06	0.000340088
Mxd1	1.52808	6.03043	1.98054	0.000141437	0.0104435
Myd88	7.47785	22.7889	1.60764	0.00101846	0.0481562
Myo9a	1.48022	0.23216	-2.67263	3.90954e-06	0.000484385
N4bp2	3.68521	1.11014	-1.73101	0.000968416	0.0463176
N4bp2l1	32.8599	8.55945	-1.94074	6.61883e-05	0.00541629
Naip1	0.527826	0.0519382	-3.34519	5.25728e-05	0.00438706
Nat8	0.506872	5.12384	3.33753	2.02904e-05	0.0019969
Neat1	6.63975	33.8933	2.3518	1.36749e-06	0.00019077
Niacr1	0.710997	25.9586	5.19023	0	0
Nop58	7.31297	32.5623	2.15467	1.03544e-05	0.00113309
Nos2	0.0249297	0.389879	3.96709	8.09717e-05	0.00651876
Nr1d1	5.06279	46.9536	3.21323	1.68495e-10	5.44999e-08
Olr1	0	0.882011	1.79769e+308	0.000887623	0.0438414
Osgin1	30.933	147.531	2.2538	1.07554e-05	0.00116649
Osm	0.0198612	2.8176	7.14837	3.02141e-06	0.000387483
Parvg	1.52949	0.299536	-2.35225	0.000941526	0.0456403
Pcp4l1	8.66749	1.73647	-2.31946	7.48228e-05	0.00609081
Pde12	2.75782	9.17465	1.73412	0.000658945	0.0348041
Pdzrn3	2.69962	0.621022	-2.12004	0.000352407	0.0212199
Pex11a	69.6228	23.1322	-1.58966	0.00101055	0.0478443
Pfkfb3	3.21426	14.8511	2.20801	3.04864e-05	0.00278569
Pgm1	2.1532	10.5248	2.28924	2.58905e-05	0.0024202
Phf15	2.58455	0.686572	-1.91243	0.000549615	0.0302993
Phlda1	16.6628	71.1048	2.09332	1.68109e-05	0.00171153
Pim1	5.23484	27.5318	2.39488	2.57261e-06	0.000340088
Pira2	4.21294	0.88718	-2.24753	0.000908515	0.0444528
Plaur	0.441258	10.1452	4.52302	1.64825e-10	5.3789e-08
Plcb2	0.545404	0.0830111	-2.71595	0.000406496	0.02381
Plce1	2.81752	0.818952	-1.78257	0.000483774	0.027542
Pld4	11.9837	3.55416	-1.7535	0.000755622	0.0387349
Plec	2.73557	11.286	2.04462	0.000203228	0.0138067
Plscr1	6.5656	61.8422	3.23559	1.32169e-10	4.47294e-08
Plxnc1	5.15231	1.45914	-1.82011	0.000271351	0.0173087
Ppp1r15a	7.97711	47.3843	2.57047	1.5131e-07	2.77909e-05
Ppp1r3b	39.5461	6.20261	-2.67259	6.09129e-08	1.19697e-05
Ppp1r3c	7.21528	1.01224	-2.83351	1.00775e-06	0.000146164
Pprc1	1.55507	5.06953	1.70487	0.000859998	0.0427659
Prkcb	1.1797	0.285498	-2.04687	0.000631704	0.0338545
Procr	0.94746	9.71867	3.35862	7.64774e-08	1.47118e-05
Prrg4	0.202293	2.56546	3.6647	3.32521e-07	5.52438e-05
Psat1	0.396008	2.50785	2.66285	0.000152116	0.0110534
Ptgs1	9.94141	3.06193	-1.69901	0.000856676	0.0426587
Ptgs2	0	1.60938	1.79769e+308	0.00017135	0.0122321
Ptplad2	1.55184	0.25984	-2.57828	0.000842829	0.0422571
Ptpn2	6.78377	36.1825	2.41513	1.30013e-05	0.00138139
Ptpn23	1.55306	6.51452	2.06855	4.6255e-05	0.00395005
Pvr	2.24914	13.3049	2.56451	8.45416e-07	0.000124597
Rab20	5.97979	22.2069	1.89285	0.000779591	0.0397962
Rab30	20.6322	70.8544	1.77996	0.000232583	0.0153169
Rab39	0.604952	0.052116	-3.53702	0.000233323	0.0153381
Rab44	0.0229108	0.470925	4.3614	1.22332e-05	0.00131122
Ralgds	0.616623	5.9772	3.27701	1.12879e-06	0.00016243
Rasal2	2.86542	0.749157	-1.93541	0.000794461	0.0402948
Rassf1	5.40463	34.0729	2.65636	5.28936e-07	8.2618e-05
Rdh12	0.0873828	1.35862	3.95865	2.39702e-05	0.0022875
Rdh9	106.427	28.5574	-1.89793	0.000197819	0.0135652
Relb	1.17413	4.70976	2.00405	0.000853112	0.0426165
Rell1	4.59391	21.1316	2.20161	7.5403e-06	0.00085856
Retnlg	1.53332	36.6444	4.57886	9.04299e-12	3.84327e-09
Rhobtb1	26.9639	7.74794	-1.79914	0.000321066	0.0196566
Rnd1	5.41209	56.3347	3.37977	2.31168e-11	8.98852e-09
Rrp12	1.59053	5.89195	1.88924	0.000266027	0.0169987
Rtn4rl2	0.180075	1.66849	3.21187	0.000743602	0.038226
S100a10	68.7063	355.064	2.36957	1.68834e-06	0.00023112
S100a11	15.8808	53.3014	1.74689	0.000976834	0.04661
S100a8	13.5964	211.735	3.96096	2.76668e-12	1.36651e-09
S100a9	8.86151	203.547	4.52167	4.44089e-16	5.79695e-13
Samsn1	0.510394	3.21272	2.65411	8.33783e-05	0.00666844
Sat1	84.1508	462.623	2.45879	3.48286e-06	0.000440479
Scara5	0.246017	6.76403	4.78105	1.50768e-13	9.501e-11
Sdc3	31.3033	9.32357	-1.74736	0.000369963	0.022095
Sele	0.0249124	2.48614	6.6409	2.48755e-09	6.47503e-07
Selenbp2	13.6674	275.262	4.332	8.88178e-16	9.83725e-13
Sell	1.35827	5.78972	2.09172	0.000302954	0.0189282
Serpina12	2.48126	9.28265	1.90347	0.000155187	0.0112319
Serpina1e	538.19	7242.07	3.75021	0.000199373	0.0136462
Serpina3c	0.105724	1.43805	3.76573	1.22175e-05	0.00131122
Serpina3n	202.927	1055.97	2.37953	0.000915021	0.0446503
Serpine1	3.5253	41.8171	3.56827	2.73981e-12	1.36651e-09
Sertad1	1.93104	8.87895	2.20101	0.000246526	0.016033
Sh3bp2	4.90287	18.1632	1.88932	0.000196206	0.0135054
Siglec1	7.00057	1.0083	-2.79555	6.93099e-08	1.34036e-05
Slc10a6	0.343751	8.32783	4.59851	1.09674e-11	4.50405e-09
Slc16a3	0.258934	2.48184	3.26076	1.85914e-05	0.00185459
Slc16a9	2.86759	0.647404	-2.1471	0.000500581	0.028322
Slc22a26	67.3697	21.5944	-1.64144	0.00068489	0.035915
Slc2a1	6.01441	23.7238	1.97984	5.19186e-05	0.00435235
Slc2a3	0.266297	1.5288	2.52129	0.000213376	0.0142837
Slc30a10	1.00784	3.50313	1.79737	0.00093838	0.0455482
Slc37a1	1.00526	7.00647	2.80111	5.06854e-06	0.000610063
Slc41a1	1.24179	4.40579	1.82698	0.00062376	0.0335271
Slc41a2	1.1916	11.4799	3.26814	1.25713e-09	3.48092e-07
Slc43a2	3.77236	1.01638	-1.89203	0.000796868	0.0403401
Slc7a11	0.00464141	0.514708	6.79305	7.99084e-06	0.000904226
Slc7a6	0.0829077	0.780752	3.23529	8.60019e-05	0.00681859
Slfn4	0.214921	4.96712	4.53053	5.20428e-12	2.34835e-09
Slpi	2.36158	12.2769	2.37812	0.000135983	0.0101432
Socs1	0.424184	4.48653	3.40284	2.79045e-05	0.00256259
Socs2	16.0025	58.7916	1.87731	0.000304099	0.0189493
Socs3	3.13959	108.913	5.11646	0	0
Sowahb	0.725174	2.84774	1.97342	0.000794872	0.0402948
Sox9	0.27548	1.90917	2.79292	3.15476e-05	0.00286832
Sphk1	0.404574	3.20991	2.98806	0.000179471	0.0125905
Sprr1a	0	4.30223	1.79769e+308	0.000775368	0.0396359
Sptlc2	4.56251	18.5208	2.02124	3.21264e-05	0.0029137
Sqstm1	110.415	534.984	2.27655	0.000199903	0.0136569
Srgap3	0.43732	0.0765798	-2.51365	0.000479269	0.027328
Srgn	23.309	85.1818	1.86966	0.000113712	0.00867679
Srxn1	10.5705	79.528	2.91142	6.33938e-09	1.48528e-06
Steap4	29.8209	141.169	2.24303	2.42596e-05	0.00230909
Ston1	2.94686	0.615261	-2.25991	0.000240431	0.0157487
Sult1e1	1.27973	8.0838	2.65919	2.63494e-05	0.00245271
Syde2	2.72335	0.380522	-2.83933	2.36176e-06	0.000316198
Tacc2	3.27601	19.9009	2.60283	5.17328e-06	0.000615907
Tchh	0.0362805	0.474003	3.70763	1.63845e-05	0.00167746
Tfe3	4.7709	19.6219	2.04013	0.000155628	0.0112415
Tff3	1.14696	59.307	5.69231	1.06581e-14	9.05942e-12
Tgm1	4.56622	36.4724	2.99773	1.03863e-08	2.34332e-06
Tgm2	27.8706	112.456	2.01254	0.000176352	0.0124436
Thbd	3.58072	21.4532	2.58287	1.99438e-07	3.53858e-05
Thbs1	0.268922	11.015	5.35613	0	0
Tifa	7.60171	52.5483	2.78925	1.7797e-08	3.80397e-06
Tifab	1.5559	0.268493	-2.53479	0.00031917	0.0195752
Timd4	13.5606	3.783	-1.84181	0.000330366	0.0201921
Tiparp	4.10422	22.4017	2.44843	6.42388e-07	9.90687e-05
Tle3	1.67538	11.1488	2.73432	3.18932e-06	0.000407586
Tnfaip3	1.44818	6.50966	2.16835	5.84148e-05	0.00482835
Tnfrsf12a	6.24964	78.7189	3.65486	4.01137e-05	0.00354497
Tnfrsf9	0.0972959	1.24681	3.67972	0.000409996	0.0239383
Tnfsf14	0.132277	3.16086	4.57869	1.67768e-08	3.60702e-06
Tnip2	1.53409	7.75488	2.33772	4.35927e-05	0.00374897
Trem1	0.098836	1.27604	3.69049	5.48434e-06	0.000648714
Trpm2	1.6977	0.46445	-1.86999	0.00103506	0.0486891
Tsc22d2	3.05925	10.7845	1.81771	0.000157386	0.0113237
Tsku	44.2603	10.7431	-2.0426	8.06071e-05	0.00651811
Ttll8	0.702861	0.0425927	-4.04456	1.97725e-05	0.0019532
Tubb2a	15.8367	63.0585	1.99342	3.63603e-05	0.00324931
Tubb6	3.55476	41.0939	3.5311	2.05087e-11	8.06014e-09
Tuft1	1.22162	4.80423	1.97551	0.000604412	0.0326311
Ugt2b37	2.06569	10.2617	2.31257	4.34342e-05	0.00374415
Ugt2b38	5.83393	19.6258	1.75021	0.000491771	0.0279103
Ung	1.94087	7.70734	1.98953	0.000969438	0.0463176
Usp2	16.8232	4.1851	-2.00711	0.000154077	0.0111736
Uty	0	1.27511	1.79769e+308	0.000204283	0.0138185
Vcan	0.027945	0.604675	4.4355	0.000105601	0.00812572
Vcl	4.08405	14.0152	1.77892	0.000213998	0.0142991
Vsig4	67.8338	12.3792	-2.45409	5.54403e-07	8.62274e-05
Wdr92	19.544	71.8999	1.87927	0.000193321	0.0133571
Xbp1	41.7486	185.223	2.14946	0.000144044	0.0105866
Xist	18.8591	1.2893	-3.8706	3.98326e-12	1.86651e-09
Zfp707	4.82825	19.9591	2.04748	5.48596e-05	0.00455709
